# Supplementary material for: Torus Mandibularis in Patients Receiving Hemodialysis
Source: Int J Environ Res Public Health. 2021 Sep 7;18(18):9451. doi: 10.3390/ijerph18189451 (PMC8465652; doi:10.3390/ijerph18189451)
Supplement: Supplementary file 1 [file ijerph-18-09451-s001.zip]

Archive with 1 entries (1 files):
- ijerph-1343298-supplementary (1).pdf
